# Supplementary material for: Case report: Delayed cardiac rupture with congenital absence of pericardium after blunt trauma
Source: Front Cardiovasc Med. 2022 Dec 20;9:1079670. doi: 10.3389/fcvm.2022.1079670 (PMC9808968; doi:10.3389/fcvm.2022.1079670)
Supplement: Supplementary file 3 [file Table_2.XLSX]

## Sheet: Sheet1
date	cTnI		BNP	PCT	Myo	WBC	N%	RBC	PLT
2021/2/23 1pm	8.434		8.23	＜0.02	3275	22.61	85.7	134	195
2021/2/23 3pm						27.44	86.3	136	189
2021/2/23 6pm	26.495			3	3933.9	25.38	89.8	119	154
2021/2/24 morning	26.495		162.18	9.05		8.63	81.6	70	64
2021/2/24 afternoon	26.495		379		1316.7	14.89	82.5	75	65
2021-02-25	26.495		565.98	7.38	1545.6	11.28	80.4	71	61
2021-02-26	23.955		709.08	3.52	367.7	12.31	88.3	80	83
2021-02-27	11.336		461.65		104.1	11.37	88.4	90	113
2021-02-28	8.434		497.17	0.8	41.7	11.4	85.1	86	165
2021-03-01
2021-03-02	5.983		188.79		78.9	16.95	74.3	97	306
2021/3/3 morning			63.8
2021/3/3 afternoon	2.451		576.4	0.27	282.8	14.44	78.5	64	304
date	Myo
2021/2/23 1pm	3275
2021/2/23 6pm	3933.9
2021/2/24 afternoon	1316.7
2021-02-25	1545.6
2021-02-26	367.7
2021-02-27	104.1
2021-02-28	41.7
2021-03-02	78.9
2021/3/3 afternoon	282.8
date	cTnI
2021/2/23 1pm	8.434
2021/2/23 6pm	26.495
2021/2/24 morning	26.495
2021/2/24 afternoon	26.495
2021-02-25	26.495
2021-02-26	23.955
2021-02-27	11.336
2021-02-28	8.434
2021-03-02	5.983
2021/3/3 afternoon	2.451
date	BNP
2021/2/23 1pm	8.23
2021/2/24 morning	162.18
2021/2/24 afternoon	379
2021-02-25	565.98
2021-02-26	709.08
2021-02-27	461.65
2021-02-28	497.17
2021-03-02	188.79
2021/3/3 morning	63.8
2021/3/3 afternoon	576.4
date	WBC		RBC
2021/2/23 1pm	22.61		134
2021/2/23 3pm	27.44		136
2021/2/23 6pm	25.38		119
2021/2/24 morning	8.63		70
2021/2/24 afternoon	14.89		75
2021-02-25	11.28		71
2021-02-26	12.31		80
2021-02-27	11.37		90
2021-02-28	11.4		86
2021-03-02	16.95		97
2021/3/3 afternoon	14.44		64

## Sheet: cTnI、Myo
date	cTnI	Myo
day 0 1pm	8.434	3275
day 0 6pm	26.495	3933.9
day 1	26.495	1316.7
day 2	26.495	1545.6
day 3	23.955	367.7
day 4	11.336	104.1
day 5	8.434	41.7
day 7	5.983	78.9
day 8 afternoon	2.451	282.8										、
